# Supplementary material for: Interaction and psychological characteristics of art teaching based on Openpose and Long Short-Term Memory network
Source: PeerJ Comput Sci. 2023 Mar 21;9:e1285. doi: 10.7717/peerj-cs.1285 (PMC10280430; doi:10.7717/peerj-cs.1285)
Supplement: Supplemental Information 1 [file peerj-cs-09-1285-s001.zip]

Archive with 16 entries (14 files):
- code/demo.py
- code/demo_camera.py
- code/demo_video.py
- code/notebooks/
- code/notebooks/detectHand.ipynb
- code/notebooks/hand.ipynb
- code/notebooks/network_graph.ipynb
- code/requirements.txt
- code/src/
- code/src/__init__.py
- code/src/body.py
- code/src/hand.py
- code/src/hand_model_output_size.json
- code/src/hand_model_outputsize.py
- code/src/model.py
- code/src/util.py
