# Supplementary material for: Interaction and psychological characteristics of art teaching based on Openpose and Long Short-Term Memory network
Source: PeerJ Comput Sci. 2023 Mar 21;9:e1285. doi: 10.7717/peerj-cs.1285 (PMC10280430; doi:10.7717/peerj-cs.1285)
Supplement: Supplemental Information 1 [file peerj-cs-09-1285-s001.zip › code/demo_camera.py]

import cv2
import matplotlib.pyplot as plt
import copy
import numpy as np
import torch

from src import model
from src import util
from src.body import Body
from src.hand import Hand

body_estimation = Body('model/body_pose_model.pth')
hand_estimation = Hand('model/hand_pose_model.pth')

print(f"Torch device: {torch.cuda.get_device_name()}")

cap = cv2.VideoCapture(0)
cap.set(3, 640)
cap.set(4, 480)
while True:
    ret, oriImg = cap.read()
    candidate, subset = body_estimation(oriImg)
    canvas = copy.deepcopy(oriImg)
    canvas = util.draw_bodypose(canvas, candidate, subset)

    # detect hand
    hands_list = util.handDetect(candidate, subset, oriImg)

    all_hand_peaks = []
    for x, y, w, is_left in hands_list:
        peaks = hand_estimation(oriImg[y:y+w, x:x+w, :])
        peaks[:, 0] = np.where(peaks[:, 0]==0, peaks[:, 0], peaks[:, 0]+x)
        peaks[:, 1] = np.where(peaks[:, 1]==0, peaks[:, 1], peaks[:, 1]+y)
        all_hand_peaks.append(peaks)

    canvas = util.draw_handpose(canvas, all_hand_peaks)

    cv2.imshow('demo', canvas)#一个窗口用以显示原视频
    if cv2.waitKey(1) & 0xFF == ord('q'):
        break

cap.release()
cv2.destroyAllWindows()
