# Supplementary material for: Interaction and psychological characteristics of art teaching based on Openpose and Long Short-Term Memory network
Source: PeerJ Comput Sci. 2023 Mar 21;9:e1285. doi: 10.7717/peerj-cs.1285 (PMC10280430; doi:10.7717/peerj-cs.1285)
Supplement: Supplemental Information 1 [file peerj-cs-09-1285-s001.zip › code/demo_video.py]

import copy
import numpy as np
import cv2
from glob import glob
import os
import argparse
import json

# video file processing setup
# from: https://stackoverflow.com/a/61927951
import argparse
import subprocess
import sys
from pathlib import Path
from typing import NamedTuple


class FFProbeResult(NamedTuple):
    return_code: int
    json: str
    error: str


def ffprobe(file_path) -> FFProbeResult:
    command_array = ["ffprobe",
                     "-v", "quiet",
                     "-print_format", "json",
                     "-show_format",
                     "-show_streams",
                     file_path]
    result = subprocess.run(command_array, stdout=subprocess.PIPE, stderr=subprocess.PIPE, universal_newlines=True)
    return FFProbeResult(return_code=result.returncode,
                         json=result.stdout,
                         error=result.stderr)


# openpose setup
from src import model
from src import util
from src.body import Body
from src.hand import Hand

body_estimation = Body('model/body_pose_model.pth')
hand_estimation = Hand('model/hand_pose_model.pth')

def process_frame(frame, body=True, hands=True):
    canvas = copy.deepcopy(frame)
    if body:
        candidate, subset = body_estimation(frame)
        canvas = util.draw_bodypose(canvas, candidate, subset)
    if hands:
        hands_list = util.handDetect(candidate, subset, frame)
        all_hand_peaks = []
        for x, y, w, is_left in hands_list:
            peaks = hand_estimation(frame[y:y+w, x:x+w, :])
            peaks[:, 0] = np.where(peaks[:, 0]==0, peaks[:, 0], peaks[:, 0]+x)
            peaks[:, 1] = np.where(peaks[:, 1]==0, peaks[:, 1], peaks[:, 1]+y)
            all_hand_peaks.append(peaks)
        canvas = util.draw_handpose(canvas, all_hand_peaks)
    return canvas

# writing video with ffmpeg because cv2 writer failed
# https://stackoverflow.com/questions/61036822/opencv-videowriter-produces-cant-find-starting-number-error
import ffmpeg

# open specified video
parser = argparse.ArgumentParser(
        description="Process a video annotating poses detected.")
parser.add_argument('file', type=str, help='Video file location to process.')
parser.add_argument('--no_hands', action='store_true', help='No hand pose')
parser.add_argument('--no_body', action='store_true', help='No body pose')
args = parser.parse_args()
video_file = args.file
cap = cv2.VideoCapture(video_file)

# get video file info
ffprobe_result = ffprobe(args.file)
info = json.loads(ffprobe_result.json)
videoinfo = [i for i in info["streams"] if i["codec_type"] == "video"][0]
input_fps = videoinfo["avg_frame_rate"]
# input_fps = float(input_fps[0])/float(input_fps[1])
input_pix_fmt = videoinfo["pix_fmt"]
input_vcodec = videoinfo["codec_name"]

# define a writer object to write to a movidified file
postfix = info["format"]["format_name"].split(",")[0]
output_file = ".".join(video_file.split(".")[:-1])+".processed." + postfix


class Writer():
    def __init__(self, output_file, input_fps, input_framesize, input_pix_fmt,
                 input_vcodec):
        if os.path.exists(output_file):
            os.remove(output_file)
        self.ff_proc = (
            ffmpeg
            .input('pipe:',
                   format='rawvideo',
                   pix_fmt="bgr24",
                   s='%sx%s'%(input_framesize[1],input_framesize[0]),
                   r=input_fps)
            .output(output_file, pix_fmt=input_pix_fmt, vcodec=input_vcodec)
            .overwrite_output()
            .run_async(pipe_stdin=True)
        )

    def __call__(self, frame):
        self.ff_proc.stdin.write(frame.tobytes())

    def close(self):
        self.ff_proc.stdin.close()
        self.ff_proc.wait()


writer = None
while(cap.isOpened()):
    ret, frame = cap.read()
    if frame is None:
        break

    posed_frame = process_frame(frame, body=not args.no_body,
                                       hands=not args.no_hands)

    if writer is None:
        input_framesize = posed_frame.shape[:2]
        writer = Writer(output_file, input_fps, input_framesize, input_pix_fmt,
                        input_vcodec)

    cv2.imshow('frame', posed_frame)

    # write the frame
    writer(posed_frame)

    if cv2.waitKey(1) & 0xFF == ord('q'):
        break

cap.release()
writer.close()
cv2.destroyAllWindows()
