# Supplementary material for: Interaction and psychological characteristics of art teaching based on Openpose and Long Short-Term Memory network
Source: PeerJ Comput Sci. 2023 Mar 21;9:e1285. doi: 10.7717/peerj-cs.1285 (PMC10280430; doi:10.7717/peerj-cs.1285)
Supplement: Supplemental Information 1 [file peerj-cs-09-1285-s001.zip › code/notebooks/network_graph.ipynb]

# %% [code]
import sys
sys.path.insert(0, '../python')
sys.path.insert(0, '../')

# %% [code]
import torch
import torchvision.models
import hiddenlayer as hl
from model import bodypose_model, handpose_model

# %% [code]
bodymodel = bodypose_model()
hl.build_graph(bodymodel, torch.zeros([1, 3, 368, 368]))

# %% [code]
handmodel = handpose_model()
hl.build_graph(handmodel, torch.zeros([1, 3, 368, 368]))

# %% [code]
