# Supplementary material for: Interaction and psychological characteristics of art teaching based on Openpose and Long Short-Term Memory network
Source: PeerJ Comput Sci. 2023 Mar 21;9:e1285. doi: 10.7717/peerj-cs.1285 (PMC10280430; doi:10.7717/peerj-cs.1285)
Supplement: Supplemental Information 1 [file peerj-cs-09-1285-s001.zip › code/src/hand_model_output_size.json]

{
    "10":1,
    "11":1,
    "12":1,
    "13":1,
    "14":1,
    "15":1,
    "16":2,
    "17":2,
    "18":2,
    "19":2,
    "20":2,
    "21":2,
    "22":2,
    "23":2,
    "24":3,
    "25":3,
    "26":3,
    "27":3,
    "28":3,
    "29":3,
    "30":3,
    "31":3,
    "32":4,
    "33":4,
    "34":4,
    "35":4,
    "36":4,
    "37":4,
    "38":4,
    "39":4,
    "40":5,
    "41":5,
    "42":5,
    "43":5,
    "44":5,
    "45":5,
    "46":5,
    "47":5,
    "48":6,
    "49":6,
    "50":6,
    "51":6,
    "52":6,
    "53":6,
    "54":6,
    "55":6,
    "56":7,
    "57":7,
    "58":7,
    "59":7,
    "60":7,
    "61":7,
    "62":7,
    "63":7,
    "64":8,
    "65":8,
    "66":8,
    "67":8,
    "68":8,
    "69":8,
    "70":8,
    "71":8,
    "72":9,
    "73":9,
    "74":9,
    "75":9,
    "76":9,
    "77":9,
    "78":9,
    "79":9,
    "80":10,
    "81":10,
    "82":10,
    "83":10,
    "84":10,
    "85":10,
    "86":10,
    "87":10,
    "88":11,
    "89":11,
    "90":11,
    "91":11,
    "92":11,
    "93":11,
    "94":11,
    "95":11,
    "96":12,
    "97":12,
    "98":12,
    "99":12,
    "100":12,
    "101":12,
    "102":12,
    "103":12,
    "104":13,
    "105":13,
    "106":13,
    "107":13,
    "108":13,
    "109":13,
    "110":13,
    "111":13,
    "112":14,
    "113":14,
    "114":14,
    "115":14,
    "116":14,
    "117":14,
    "118":14,
    "119":14,
    "120":15,
    "121":15,
    "122":15,
    "123":15,
    "124":15,
    "125":15,
    "126":15,
    "127":15,
    "128":16,
    "129":16,
    "130":16,
    "131":16,
    "132":16,
    "133":16,
    "134":16,
    "135":16,
    "136":17,
    "137":17,
    "138":17,
    "139":17,
    "140":17,
    "141":17,
    "142":17,
    "143":17,
    "144":18,
    "145":18,
    "146":18,
    "147":18,
    "148":18,
    "149":18,
    "150":18,
    "151":18,
    "152":19,
    "153":19,
    "154":19,
    "155":19,
    "156":19,
    "157":19,
    "158":19,
    "159":19,
    "160":20,
    "161":20,
    "162":20,
    "163":20,
    "164":20,
    "165":20,
    "166":20,
    "167":20,
    "168":21,
    "169":21,
    "170":21,
    "171":21,
    "172":21,
    "173":21,
    "174":21,
    "175":21,
    "176":22,
    "177":22,
    "178":22,
    "179":22,
    "180":22,
    "181":22,
    "182":22,
    "183":22,
    "184":23,
    "185":23,
    "186":23,
    "187":23,
    "188":23,
    "189":23,
    "190":23,
    "191":23,
    "192":24,
    "193":24,
    "194":24,
    "195":24,
    "196":24,
    "197":24,
    "198":24,
    "199":24,
    "200":25,
    "201":25,
    "202":25,
    "203":25,
    "204":25,
    "205":25,
    "206":25,
    "207":25,
    "208":26,
    "209":26,
    "210":26,
    "211":26,
    "212":26,
    "213":26,
    "214":26,
    "215":26,
    "216":27,
    "217":27,
    "218":27,
    "219":27,
    "220":27,
    "221":27,
    "222":27,
    "223":27,
    "224":28,
    "225":28,
    "226":28,
    "227":28,
    "228":28,
    "229":28,
    "230":28,
    "231":28,
    "232":29,
    "233":29,
    "234":29,
    "235":29,
    "236":29,
    "237":29,
    "238":29,
    "239":29,
    "240":30,
    "241":30,
    "242":30,
    "243":30,
    "244":30,
    "245":30,
    "246":30,
    "247":30,
    "248":31,
    "249":31,
    "250":31,
    "251":31,
    "252":31,
    "253":31,
    "254":31,
    "255":31,
    "256":32,
    "257":32,
    "258":32,
    "259":32,
    "260":32,
    "261":32,
    "262":32,
    "263":32,
    "264":33,
    "265":33,
    "266":33,
    "267":33,
    "268":33,
    "269":33,
    "270":33,
    "271":33,
    "272":34,
    "273":34,
    "274":34,
    "275":34,
    "276":34,
    "277":34,
    "278":34,
    "279":34,
    "280":35,
    "281":35,
    "282":35,
    "283":35,
    "284":35,
    "285":35,
    "286":35,
    "287":35,
    "288":36,
    "289":36,
    "290":36,
    "291":36,
    "292":36,
    "293":36,
    "294":36,
    "295":36,
    "296":37,
    "297":37,
    "298":37,
    "299":37,
    "300":37,
    "301":37,
    "302":37,
    "303":37,
    "304":38,
    "305":38,
    "306":38,
    "307":38,
    "308":38,
    "309":38,
    "310":38,
    "311":38,
    "312":39,
    "313":39,
    "314":39,
    "315":39,
    "316":39,
    "317":39,
    "318":39,
    "319":39,
    "320":40,
    "321":40,
    "322":40,
    "323":40,
    "324":40,
    "325":40,
    "326":40,
    "327":40,
    "328":41,
    "329":41,
    "330":41,
    "331":41,
    "332":41,
    "333":41,
    "334":41,
    "335":41,
    "336":42,
    "337":42,
    "338":42,
    "339":42,
    "340":42,
    "341":42,
    "342":42,
    "343":42,
    "344":43,
    "345":43,
    "346":43,
    "347":43,
    "348":43,
    "349":43,
    "350":43,
    "351":43,
    "352":44,
    "353":44,
    "354":44,
    "355":44,
    "356":44,
    "357":44,
    "358":44,
    "359":44,
    "360":45,
    "361":45,
    "362":45,
    "363":45,
    "364":45,
    "365":45,
    "366":45,
    "367":45,
    "368":46,
    "369":46,
    "370":46,
    "371":46,
    "372":46,
    "373":46,
    "374":46,
    "375":46,
    "376":47,
    "377":47,
    "378":47,
    "379":47,
    "380":47,
    "381":47,
    "382":47,
    "383":47,
    "384":48,
    "385":48,
    "386":48,
    "387":48,
    "388":48,
    "389":48,
    "390":48,
    "391":48,
    "392":49,
    "393":49,
    "394":49,
    "395":49,
    "396":49,
    "397":49,
    "398":49,
    "399":49,
    "400":50,
    "401":50,
    "402":50,
    "403":50,
    "404":50,
    "405":50,
    "406":50,
    "407":50,
    "408":51,
    "409":51,
    "410":51,
    "411":51,
    "412":51,
    "413":51,
    "414":51,
    "415":51,
    "416":52,
    "417":52,
    "418":52,
    "419":52,
    "420":52,
    "421":52,
    "422":52,
    "423":52,
    "424":53,
    "425":53,
    "426":53,
    "427":53,
    "428":53,
    "429":53,
    "430":53,
    "431":53,
    "432":54,
    "433":54,
    "434":54,
    "435":54,
    "436":54,
    "437":54,
    "438":54,
    "439":54,
    "440":55,
    "441":55,
    "442":55,
    "443":55,
    "444":55,
    "445":55,
    "446":55,
    "447":55,
    "448":56,
    "449":56,
    "450":56,
    "451":56,
    "452":56,
    "453":56,
    "454":56,
    "455":56,
    "456":57,
    "457":57,
    "458":57,
    "459":57,
    "460":57,
    "461":57,
    "462":57,
    "463":57,
    "464":58,
    "465":58,
    "466":58,
    "467":58,
    "468":58,
    "469":58,
    "470":58,
    "471":58,
    "472":59,
    "473":59,
    "474":59,
    "475":59,
    "476":59,
    "477":59,
    "478":59,
    "479":59,
    "480":60,
    "481":60,
    "482":60,
    "483":60,
    "484":60,
    "485":60,
    "486":60,
    "487":60,
    "488":61,
    "489":61,
    "490":61,
    "491":61,
    "492":61,
    "493":61,
    "494":61,
    "495":61,
    "496":62,
    "497":62,
    "498":62,
    "499":62,
    "500":62,
    "501":62,
    "502":62,
    "503":62,
    "504":63,
    "505":63,
    "506":63,
    "507":63,
    "508":63,
    "509":63,
    "510":63,
    "511":63,
    "512":64,
    "513":64,
    "514":64,
    "515":64,
    "516":64,
    "517":64,
    "518":64,
    "519":64,
    "520":65,
    "521":65,
    "522":65,
    "523":65,
    "524":65,
    "525":65,
    "526":65,
    "527":65,
    "528":66,
    "529":66,
    "530":66,
    "531":66,
    "532":66,
    "533":66,
    "534":66,
    "535":66,
    "536":67,
    "537":67,
    "538":67,
    "539":67,
    "540":67,
    "541":67,
    "542":67,
    "543":67,
    "544":68,
    "545":68,
    "546":68,
    "547":68,
    "548":68,
    "549":68,
    "550":68,
    "551":68,
    "552":69,
    "553":69,
    "554":69,
    "555":69,
    "556":69,
    "557":69,
    "558":69,
    "559":69,
    "560":70,
    "561":70,
    "562":70,
    "563":70,
    "564":70,
    "565":70,
    "566":70,
    "567":70,
    "568":71,
    "569":71,
    "570":71,
    "571":71,
    "572":71,
    "573":71,
    "574":71,
    "575":71,
    "576":72,
    "577":72,
    "578":72,
    "579":72,
    "580":72,
    "581":72,
    "582":72,
    "583":72,
    "584":73,
    "585":73,
    "586":73,
    "587":73,
    "588":73,
    "589":73,
    "590":73,
    "591":73,
    "592":74,
    "593":74,
    "594":74,
    "595":74,
    "596":74,
    "597":74,
    "598":74,
    "599":74,
    "600":75,
    "601":75,
    "602":75,
    "603":75,
    "604":75,
    "605":75,
    "606":75,
    "607":75,
    "608":76,
    "609":76,
    "610":76,
    "611":76,
    "612":76,
    "613":76,
    "614":76,
    "615":76,
    "616":77,
    "617":77,
    "618":77,
    "619":77,
    "620":77,
    "621":77,
    "622":77,
    "623":77,
    "624":78,
    "625":78,
    "626":78,
    "627":78,
    "628":78,
    "629":78,
    "630":78,
    "631":78,
    "632":79,
    "633":79,
    "634":79,
    "635":79,
    "636":79,
    "637":79,
    "638":79,
    "639":79,
    "640":80,
    "641":80,
    "642":80,
    "643":80,
    "644":80,
    "645":80,
    "646":80,
    "647":80,
    "648":81,
    "649":81,
    "650":81,
    "651":81,
    "652":81,
    "653":81,
    "654":81,
    "655":81,
    "656":82,
    "657":82,
    "658":82,
    "659":82,
    "660":82,
    "661":82,
    "662":82,
    "663":82,
    "664":83,
    "665":83,
    "666":83,
    "667":83,
    "668":83,
    "669":83,
    "670":83,
    "671":83,
    "672":84,
    "673":84,
    "674":84,
    "675":84,
    "676":84,
    "677":84,
    "678":84,
    "679":84,
    "680":85,
    "681":85,
    "682":85,
    "683":85,
    "684":85,
    "685":85,
    "686":85,
    "687":85,
    "688":86,
    "689":86,
    "690":86,
    "691":86,
    "692":86,
    "693":86,
    "694":86,
    "695":86,
    "696":87,
    "697":87,
    "698":87,
    "699":87,
    "700":87,
    "701":87,
    "702":87,
    "703":87,
    "704":88,
    "705":88,
    "706":88,
    "707":88,
    "708":88,
    "709":88,
    "710":88,
    "711":88,
    "712":89,
    "713":89,
    "714":89,
    "715":89,
    "716":89,
    "717":89,
    "718":89,
    "719":89,
    "720":90,
    "721":90,
    "722":90,
    "723":90,
    "724":90,
    "725":90,
    "726":90,
    "727":90,
    "728":91,
    "729":91,
    "730":91,
    "731":91,
    "732":91,
    "733":91,
    "734":91,
    "735":91,
    "736":92,
    "737":92,
    "738":92,
    "739":92,
    "740":92,
    "741":92,
    "742":92,
    "743":92,
    "744":93,
    "745":93,
    "746":93,
    "747":93,
    "748":93,
    "749":93,
    "750":93,
    "751":93,
    "752":94,
    "753":94,
    "754":94,
    "755":94,
    "756":94,
    "757":94,
    "758":94,
    "759":94,
    "760":95,
    "761":95,
    "762":95,
    "763":95,
    "764":95,
    "765":95,
    "766":95,
    "767":95,
    "768":96,
    "769":96,
    "770":96,
    "771":96,
    "772":96,
    "773":96,
    "774":96,
    "775":96,
    "776":97,
    "777":97,
    "778":97,
    "779":97,
    "780":97,
    "781":97,
    "782":97,
    "783":97,
    "784":98,
    "785":98,
    "786":98,
    "787":98,
    "788":98,
    "789":98,
    "790":98,
    "791":98,
    "792":99,
    "793":99,
    "794":99,
    "795":99,
    "796":99,
    "797":99,
    "798":99,
    "799":99,
    "800":100,
    "801":100,
    "802":100,
    "803":100,
    "804":100,
    "805":100,
    "806":100,
    "807":100,
    "808":101,
    "809":101,
    "810":101,
    "811":101,
    "812":101,
    "813":101,
    "814":101,
    "815":101,
    "816":102,
    "817":102,
    "818":102,
    "819":102,
    "820":102,
    "821":102,
    "822":102,
    "823":102,
    "824":103,
    "825":103,
    "826":103,
    "827":103,
    "828":103,
    "829":103,
    "830":103,
    "831":103,
    "832":104,
    "833":104,
    "834":104,
    "835":104,
    "836":104,
    "837":104,
    "838":104,
    "839":104,
    "840":105,
    "841":105,
    "842":105,
    "843":105,
    "844":105,
    "845":105,
    "846":105,
    "847":105,
    "848":106,
    "849":106,
    "850":106,
    "851":106,
    "852":106,
    "853":106,
    "854":106,
    "855":106,
    "856":107,
    "857":107,
    "858":107,
    "859":107,
    "860":107,
    "861":107,
    "862":107,
    "863":107,
    "864":108,
    "865":108,
    "866":108,
    "867":108,
    "868":108,
    "869":108,
    "870":108,
    "871":108,
    "872":109,
    "873":109,
    "874":109,
    "875":109,
    "876":109,
    "877":109,
    "878":109,
    "879":109,
    "880":110,
    "881":110,
    "882":110,
    "883":110,
    "884":110,
    "885":110,
    "886":110,
    "887":110,
    "888":111,
    "889":111,
    "890":111,
    "891":111,
    "892":111,
    "893":111,
    "894":111,
    "895":111,
    "896":112,
    "897":112,
    "898":112,
    "899":112,
    "900":112,
    "901":112,
    "902":112,
    "903":112,
    "904":113,
    "905":113,
    "906":113,
    "907":113,
    "908":113,
    "909":113,
    "910":113,
    "911":113,
    "912":114,
    "913":114,
    "914":114,
    "915":114,
    "916":114,
    "917":114,
    "918":114,
    "919":114,
    "920":115,
    "921":115,
    "922":115,
    "923":115,
    "924":115,
    "925":115,
    "926":115,
    "927":115,
    "928":116,
    "929":116,
    "930":116,
    "931":116,
    "932":116,
    "933":116,
    "934":116,
    "935":116,
    "936":117,
    "937":117,
    "938":117,
    "939":117,
    "940":117,
    "941":117,
    "942":117,
    "943":117,
    "944":118,
    "945":118,
    "946":118,
    "947":118,
    "948":118,
    "949":118,
    "950":118,
    "951":118,
    "952":119,
    "953":119,
    "954":119,
    "955":119,
    "956":119,
    "957":119,
    "958":119,
    "959":119,
    "960":120,
    "961":120,
    "962":120,
    "963":120,
    "964":120,
    "965":120,
    "966":120,
    "967":120,
    "968":121,
    "969":121,
    "970":121,
    "971":121,
    "972":121,
    "973":121,
    "974":121,
    "975":121,
    "976":122,
    "977":122,
    "978":122,
    "979":122,
    "980":122,
    "981":122,
    "982":122,
    "983":122,
    "984":123,
    "985":123,
    "986":123,
    "987":123,
    "988":123,
    "989":123,
    "990":123,
    "991":123,
    "992":124,
    "993":124,
    "994":124,
    "995":124,
    "996":124,
    "997":124,
    "998":124,
    "999":124
}
