# Supplementary material for: Interaction and psychological characteristics of art teaching based on Openpose and Long Short-Term Memory network
Source: PeerJ Comput Sci. 2023 Mar 21;9:e1285. doi: 10.7717/peerj-cs.1285 (PMC10280430; doi:10.7717/peerj-cs.1285)
Supplement: Supplemental Information 1 [file peerj-cs-09-1285-s001.zip › code/src/hand_model_outputsize.py]

import torch
from tqdm import tqdm
import json

from src.model import handpose_model

model = handpose_model()

size = {}
for i in tqdm(range(10, 1000)):
    data = torch.randn(1, 3, i, i)
    if torch.cuda.is_available():
        data = data.cuda()
    size[i] = model(data).size(2)

with open('hand_model_output_size.json') as f:
    json.dump(size, f)
